# Supplementary material for: Human cancer-targeted immunity via transgenic hematopoietic stem cell progeny
Source: Nat Commun. 2025 Jul 1;16:5599. doi: 10.1038/s41467-025-60816-z (PMC12219382; doi:10.1038/s41467-025-60816-z)
Supplement: Supplementary file 7 — Supplementary Data 5 [file 41467_2025_60816_MOESM7_ESM.xlsx]

## Sheet: Sheet1
Supplementary Data 5. Gene sets used for celltype.l1 (filtered for the most ubiquitously expressed genes across all nuclei to avoid over-calling) from the Azimuth Reference for human PBMC
Monocyte:	CD4T:	CD8T:	NK:	Bcell:	matureTcell:	DC:
CTSS	IL7R	CD8B	NKG7	CD79A	CD3D	CD74
FCN1	MAL	CD8A	KLRD1	RALGPS2	TRDC	HLA-DPA1
NEAT1	LTB	CD3D	TYROBP	CD79B	GZMK	HLA-DPB1
LYZ	CD4	TMSB10	GNLY	MS4A1	KLRB1	HLA-DQA1
PSAP	LDHB	HCST	FCER1G	BANK1	NKG7	CCDC88A
S100A9	TPT1	CD3G	PRF1	CD74	TRGC2	HLA-DRA
AIF1	TRAC	LINC02446	CD247	TNFRSF13C	CST7	HLA-DMA
MNDA	TMSB10	CTSW	KLRF1	HLA-DQA1	LYAR	CST3
SERPINA1	CD3D	CD3E	CST7	IGHM	KLRG1	HLA-DQB1
TYROBP	CD3G	TRAC	GZMB	MEF2C	GZMA	HLA-DRB1
