# Supplementary material for: Human cancer-targeted immunity via transgenic hematopoietic stem cell progeny
Source: Nat Commun. 2025 Jul 1;16:5599. doi: 10.1038/s41467-025-60816-z (PMC12219382; doi:10.1038/s41467-025-60816-z)
Supplement: Supplementary file 8 — Supplementary Data 6 [file 41467_2025_60816_MOESM8_ESM.xlsx]

## Sheet: Sheet1
Supplementary Data 6. The gene sets used for celltype.l2 filtered for the most ubiquitously expressed genes across all nuclei to avoid over-calling) from the Azimuth Reference for human PBMC
B_intermediate:	B_Memory:	B_Naive:	CD4_CytotoxicT:	CD4_NaiveT:	CD4_ProliferatingT:	CD4_CentralMemoryT:	CD4_EffectorMemoryT:	CD8_NaiveT:	CD8_ProliferatingT:	CD8_CentralMemoryT:	CD8_EffectorMemoryT:	cDC2:	pDC:	CD14_Monocyte:	CD16_Monocyte:	NK_CD56_dim:	NK_CD56_bright:	NK_Proliferating:	Erythroid:	HSPC:	Platelet:	Double_negT:	gamma_deltaT:	Treg:
TNFRSF13B	COCH	IGHM	GZMH	TCF7	MKI67	TMSB10	CCL5	CD8B	MKI67	CD8B	CCL5	FCER1A	ITM2C	S100A9	CDKN1C	GNLY	XCL2	MKI67	HBD	SPINK2	PPBP	PTPN3	TRDC	RTKN2
IGHM	AIM2	IGHD	CD4	CD4	TOP2A	CD4	FYB1	S100B	CD8B	ANXA1	GZMH	HLA-DQA1	PLD4	CTSS	FCGR3A	TYROBP	SPINK2	KLRF1	HBM	PRSS57	PF4	MIR4422HG	TRGC1	FOXP3
IGHD	BANK1	IL4R	ITGB1	CCR7	PCLAF	ITGB1	GZMK	CCR7	TYMS	CD8A	CD8A	CLEC10A	SERPINF1	S100A8	PTPRC	GZMB	TRDC	TYMS	AHSP	CYTL1	NRGN	NUCB2	TRGC2	AC133644.2
AIM2	SSPN	CXCR4	GZMA	FHIT	CENPF	LTB	GZMA	RGS10	PCLAF	KRT1	KLRD1	CD1C	LILRA4	LYZ	LST1	TRDC	KLRC1	TRDC	ALAS2	EGFL7	GNG11	CAV1	KLRC1	CD4
LINC01857	TEX9	BTG1	B2M	LEF1	TYMS	AQP3	KLRB1	NOSIP	CD3D	LINC02446	GZMK	ENHO	IL3RA	VCAN	IER5	PRF1	XCL1	TOP2A	CA1	GATA2	CAVIN2	DTHD1	TRDV2	IL2RA
RALGPS2	RALGPS2	TCL1A		MAL	NUSAP1	LDHB	LTB	LINC02446	CLSPN	YBX3	CD8B	PLD4	TPM2	S100A12	MS4A7	SPON2	SPTSSB	PCLAF	SLC4A1	CD34	TUBB1	GZMA	CD7	TIGIT
BANK1	TNFRSF13C	CD79B		NOSIP	ASPM	MAL	AQP3	LEF1	CD3G	NELL2	TRGC2	GSN	MZB1	IL1B	RHOC	KLRF1	PPP1R9A	CD247	IFIT1B	SMIM24	CLU	MYB	TRGV9	CTLA4
CD79B	LINC01781	YBX3		LDHB	PTTG1			CRTAM	TK1	LDHB		SLC38A1	SPIB	CD14	IFITM3		NCAM1	CLSPN	TRIM58	AVP	HIST1H2AC	FXYD2	KLRD1	FCRL3
				PIK3IP1	TPX2			CD8A	RRM2			NDRG2	IRF4	G0S2	AIF1		TNFRSF11A	ASPM	SELENBP1	MYB	RGS18	GZMK	KLRG1	LAIR2
					RRM2			OXNAD1				AFF3	SMPD3	FCN1	HES4				TMCC2	LAPTM4B	GP9	AC004585.1		IKZF2
