# Supplementary material for: Human cancer-targeted immunity via transgenic hematopoietic stem cell progeny
Source: Nat Commun. 2025 Jul 1;16:5599. doi: 10.1038/s41467-025-60816-z (PMC12219382; doi:10.1038/s41467-025-60816-z)
Supplement: Supplementary file 11 — Source Data [file 41467_2025_60816_MOESM11_ESM.xlsx]

## Sheet: Figure 2A
days	NYSCT-01
0	0.01
9	1.1
15	1.3
17	0.05
136	0

## Sheet: Figure 2B
Day	VCN (LV) replicate 1	VCN (LV) replicate 2	VCN (RV) replicate 1	VCN (RV) replicate 2
-1	0	0	0	0
0	0.02	0.01	0.03	0.03
1	0.05	0.05	0	0
3	0.01	0.01	0.27	0.25
5	0.01	0.01	0.33	0.29
7	0.01	0.02	3.14	3.26
16	0.43	0.42	0.98	0.97
28	0.53	0.49	0.03	0.04
59	0.21	0.22	0.01	0.01
99	0.01	0.01	0	0
130	0.01	0.01	0	0
150	0.01	0.01	0	0
294	0.02	0.01	0	0.01
356	0.03	0.03	0.05	0
491	0.01	0.01	0.01	0.01

## Sheet: Figure 3A
days	NYSCT-05
0	0.037
9	31.7
15	29.4
28	9.75
45	0.043
63	0.036
84	0.083

## Sheet: Figure 3B
Day	VCN (LV) replicate 1	VCN (LV) replicate 2	VCN (RV) replicate 1	VCN (RV) replicate 2
0	0	0.02	0	0
7	0.02	0.02	2.08	2.17
14	0.06	0.05	0.26	0.28
30	0	0	0.03	0.03
45	0	0	0.01	0.01
60	0.01	0	0	0
73	0	0	0	0
96	0.02	0.02	0	0

## Sheet: Figure 4A
days	NYSCT-03
0	3
9	35.4
15	25.1
28	18.7
51	13.9

## Sheet: Figure 4B
Day	VCN (LV) replicate 1	VCN (LV) replicate 2	VCN (RV) replicate 1	VCN (RV) replicate 2
-1	0.01	0	0	0
0	0	0	0	0
8	0.15	0.17	0.65	0.63
14	0.74	0.66	0.3	0.28
25	1.35	1.34	0.09	0.08
43	2.5	2.43	0.02	0.03

## Sheet: Supplementary Figure  4
Day	NYSCT-01	NYSCT-03	NYSCT-05
-5	1.12	1.19	0.67
-4	1.76	1.1	0.39
-3	1.4	0.5	0.13
-2	0.61	0.16	0.06
-1	0.32	0.06	0.06
0	0.39	0.05	0.06
1	0.42	0.06	0.04
2	0.32	0.12	0.02
3	0.1	0.04	0.03

## Sheet: Supplementary Data Figure 5
NYSCT01 PBMC Alone	NYSCT01 PBSC Alone	sr39TK NYSCT01 PBSC Alone	NYSCT01 PBMC+NYSCT01 PBSC	NYSCT01 PBMC+sr39TK NYSCT01 PBSC	NYSCT03 PBMC Alone	NYSCT03 PBSC Alone	sr39TK NYSCT03 PBSC Alone	NYSCT03 PBMC+NYSCT03 PBSC	NYSCT03 PBMC+sr39TK NYSCT03 PBSC	NYSCT05 PBMC Alone	NYSCT05 PBSC Alone	sr39TK NYSCT05 PBSC Alone	NYSCT05 PBMC+NYSCT05 PBSC	NYSCT05 PBMC+sr39TK NYSCT05 PBSC
2.81	-0.38	-0.33	30.13	12.72	4.91	-0.65	-0.57	11.58	119.07	2.72	-0.57	-0.59	1.13	5.21
1.85	-0.16	-0.4	116.97	20.49	3.68	-0.67	-0.25	9.39	72.32	-0.46	-0.42	-0.55	7.82	6.76
0.73	-0.12	0.24	66.89	12.89	2.92	0.77	-0.48	0.11	54.04	-0.69	-0.01	-0.44	29.73	14.25

## Sheet: Supplementary Figure 6
NYSCT03 D43	M257 + D43	M257-A2 + D43
75.2904	39.9002	182.368
47.1597	55.3267	185.091
97.9764	50.7895	173.294
